# Supplementary material for: Discovery of A-type procyanidin dimers in yellow raspberries by untargeted metabolomics and correlation based data analysis
Source: Metabolomics. 2016 Aug 8;12(9):144. doi: 10.1007/s11306-016-1090-x (PMC5047924; doi:10.1007/s11306-016-1090-x)
Supplement: Supplementary file 1 — Supplementary material 1 (XLS 18 kb) [file 11306_2016_1090_MOESM1_ESM.xls]

## Sheet: tab.summary
row id	m/z	rt	intensity	reference sample name	custom rt window min	custom rt window max	pseudospectrum reference
1	175.026	18.6	60.0515	An_10_VG_Y_03_0101	18.4	18.9	pseudospectrum
2	175.026	15.3	23.7416	An_11_VG_Y_04_0401	15.1	15.6	39
3	176.012	22	21.3092	BP_10_BP_R_13_0201	21.7	22.2	pseudospectrum
4	177.021	18.6	24.1966	FG_11_VG_Y_05_2001	18.4	18.9	1
5	191.035	22	20.8044	Po_10_BP_R_14_2301	21.7	22.2	pseudospectrum
6	192.007	22	34.8955	Ab_11_DR_R_20_1601	21.7	22.2	75
7	192.007	20.6	24.9033	Tu_11_DR_R_19_1401	20.4	20.9	33
8	193.014	22	22.3876	BP_10_BP_R_13_0201	21.7	22.2	11, 75
9	217.051	22	47.4365	BP_10_BP_R_13_0201	21.7	22.2	34
10	217.051	20.6	20.8297	SR_12_BP_R_23_0701	20.4	20.9	27
11	221.046	22	23.2477	SR_12_BP_R_23_0701	21.7	22.2	pseudospectrum
12	241.051	22	98.1458	Ab_11_DR_R_20_1601	21.7	22.2	34
13	241.051	20.7	38.0248	SR_12_BP_R_23_0701	20.4	20.9	27, 33
14	241.052	21	53.8103	Tu_11_VG_R_27_1901	20.7	21.2	few ions (<4)
15	243.031	15.3	20.5573	An_11_VG_Y_04_0401	15	15.5	39
16	243.03	22	36.5057	BP_10_BP_R_13_0201	21.7	22.2	34
17	256.038	21.8	33.2838	BP_10_BP_R_13_0201	21.3	22.3	28, 56
18	257.046	22.3	20.2673	Ab_11_DR_R_20_1601	22.1	22.6	few ions (<4)
19	259.062	25.2	23.7386	An_10_VG_Y_03_0101	24.9	25.4	59
20	261.041	15.3	23.6641	An_11_VG_Y_04_0401	15	15.5	39
21	268.039	22.8	41.797	SR_12_BP_R_23_0701	22.3	23.3	few ions (<4)
22	275.056	25.2	25.0224	An_10_VG_Y_03_0101	24.9	25.4	59
23	283.025	20.6	25.9569	Tu_11_DR_R_19_1401	20.4	20.9	few ions (<4)
24	283.026	21.7	81.6563	BP_10_BP_R_13_0201	21.2	22.2	28, 56
25	283.025	21	29.8511	SR_12_BP_R_23_0701	20.7	21.2	few ions (<4)
26	284.032	21	305.633	Tu_11_DR_R_19_1401	20.7	21.2	few ions (<4)
27	284.032	20.6	162.079	Tu_11_DR_R_19_1401	20.4	20.9	pseudospectrum
28	284.032	21.7	183.401	BP_10_BP_R_13_0201	21.2	22.2	pseudospectrum
29	284.033	23.7	71.65	Tu_11_DR_R_19_1401	23.5	24	pseudospectrum
30	284.033	23.4	52.5151	BP_10_BP_R_13_0201	23.3	23.6	pseudospectrum
31	284.033	25.2	54.0931	BP_10_BP_R_13_0201	24.7	25.7	pseudospectrum
32	285.039	21	199.638	Tu_11_DR_R_19_1401	20.8	21.3	few ions (<4)
33	285.039	20.6	104.948	Tu_11_DR_R_19_1401	20.4	20.9	pseudospectrum
34	285.04	22	112.251	BP_10_BP_R_13_0201	21.7	22.2	pseudospectrum
35	285.04	21.6	164.389	Ab_11_VG_R_16_2701	21.4	21.9	pseudospectrum
36	286.045	20.9	75.9056	Po_10_BP_R_14_2301	20.7	21.2	few ions (<4)
37	286.044	22	50.3655	BP_10_BP_R_13_0201	21.7	22.2	34
38	286.044	21.6	67.7417	Ab_11_VG_R_16_2701	21.4	21.9	35
39	287.057	15.3	40.1968	AG_11_SM_Y_28_1301	15	15.5	pseudospectrum
40	287.058	17.2	24.2393	FG_11_VG_Y_05_2001	17	17.3	68
41	299.056	20.7	36.6512	Tu_11_DR_R_19_1401	20.4	20.9	27, 33, 91
42	300.08	21.2	22.7501	He_11_VG_R_15_1701	20.9	21.4	few ions (<4)
43	309.04	21	45.7078	Po_10_BP_R_14_2301	20.8	21.3	49
44	309.04	20.7	21.2604	SR_12_BP_R_23_0701	20.4	20.9	few ions (<4)
45	311.057	20.6	26.2789	Tu_11_DR_R_19_1401	20.4	20.9	few ions (<4)
46	311.057	21	27.6314	Ab_11_DR_R_20_1601	20.7	21.2	pseudospectrum
47	327.051	18.6	22.8685	JM_11_VG_Y_07_0501	18.4	18.9	1
48	339.05	23.7	31.0477	Tu_10_BP_R_24_1001	23.5	24	29
49	339.051	21	71.546	Tu_11_DR_R_19_1401	20.7	21.2	pseudospectrum
50	339.051	20.6	46.1253	Tu_11_DR_R_19_1401	20.4	20.9	27, 33
51	345.062	18.6	20.3603	JM_11_VG_Y_07_0501	18.4	18.9	1
52	351.05	20.6	27.503	SR_12_BP_R_23_0701	20.4	20.9	33
53	351.051	21	46.2017	Tu_11_BP_R_26_2501	20.7	21.2	49
54	405.062	15.3	21.1819	AG_11_SM_Y_28_1301	15	15.5	39
55	423.072	15.3	25.3834	AG_11_SM_Y_28_1301	15	15.5	39
56	447.092	21.7	152.928	BP_10_BP_R_13_0201	21.2	22.2	pseudospectrum
57	448.096	21.8	61.9785	BP_10_BP_R_13_0201	21.3	22.3	56
58	463.087	18.6	39.8953	An_10_VG_Y_03_0101	18.4	18.9	1
59	465.103	25.2	43.7064	An_10_VG_Y_03_0101	24.9	25.4	pseudospectrum
60	466.107	25.2	20.1717	An_10_VG_Y_03_0101	24.9	25.4	59
61	491.14	22	55.4554	Tu_11_DR_R_19_1401	21.7	22.2	75
62	491.14	20.6	43.9703	Tu_11_DR_R_19_1401	20.4	20.9	27
63	492.144	22	27.9245	Tu_11_DR_R_19_1401	21.7	22.2	75
64	492.144	21	41.9727	Tu_11_DR_R_19_1401	20.5	21.5	pseudospectrum
65	492.143	20.7	20.0178	Tu_11_DR_R_19_1401	20.4	20.9	64
66	115.004	18.6	33.7932	An_10_VG_Y_03_0101	18.4	18.9	1
67	575.119	15.3	37.0905	AG_11_SM_Y_28_1301	15	15.5	39
68	575.12	17.2	40.2841	AG_11_SM_Y_28_1301	17	17.5	pseudospectrum
69	609.146	20.8	233.176	SR_12_BP_R_23_0701	20.3	21.3	pseudospectrum
70	609.146	23.7	51.7308	Tu_11_DR_R_19_1401	23.5	24	29
71	610.15	20.8	126.225	SR_12_BP_R_23_0701	20.3	21.3	69
72	610.149	23.7	28.5035	Tu_11_DR_R_19_1401	23.4	23.9	29
73	611.153	20.8	68.6163	Tu_11_VG_R_27_1901	20.3	21.3	few ions (<4)
74	612.158	20.8	31.3763	Tu_11_VG_R_27_1901	20.5	21.2	few ions (<4)
75	627.156	22	86.4208	BP_10_BP_R_13_0201	21.7	22.2	pseudospectrum
76	627.157	20.8	118.081	He_11_VG_R_15_1701	20.3	21.3	pseudospectrum
77	628.161	20.9	66.708	Po_10_BP_R_14_2301	20.4	21.4	76
78	628.161	22	47.4397	Po_10_BP_R_14_2301	21.7	22.2	75
79	629.163	22	24.9036	Po_10_BP_R_14_2301	21.7	22.2	75
80	635.125	16.6	25.4238	Po_10_BP_R_14_2301	16.3	16.9	few ions (<4)
81	641.165	20.7	22.7248	Tu_11_DR_R_19_1401	20.4	20.9	27, 33
82	641.172	20.9	44.6086	Tu_11_DR_R_19_1401	20.4	21.4	49
83	745.163	16.6	44.1849	Po_10_BP_R_14_2301	16.1	17.1	few ions (<4)
84	746.167	16.6	29.8571	Po_10_BP_R_14_2301	16.1	17.1	few ions (<4)
85	751.153	15.3	25.6481	AG_11_SM_Y_28_1301	15	15.5	39
86	863.185	17.2	39.1119	An_11_VG_Y_04_0401	17	17.5	68
87	864.189	17.2	27.5589	An_11_VG_Y_04_0401	17	17.5	68
88	897.045	20.8	76.8969	JM_11_VG_Y_07_0501	20.5	21	91
89	897.213	16.6	30.3287	Po_10_BP_R_14_2301	16.1	17.1	few ions (<4)
90	125.024	15.3	37.3412	AG_11_SM_Y_28_1301	15	15.5	39, 91
91	934.071	20.8	126.154	AG_11_SM_Y_28_1301	20.5	21	pseudospectrum
92	934.571	20.8	70.6776	JM_11_VG_Y_07_0501	20.4	21.1	91
93	1151.25	16.8	29.03	An_11_VG_Y_04_0401	16.5	17	pseudospectrum
94	1151.25	17.5	20.5462	An_11_VG_Y_04_0401	17.3	17.8	few ions (<4)
95	1152.26	16.8	23.2576	An_11_VG_Y_04_0401	16.5	17	93
96	1706.19	20.4	20.0947	Tu_11_DR_R_19_1401	20.2	20.7	97
97	1706.69	20.4	26.6797	Tu_11_DR_R_19_1401	20.1	20.6	pseudospectrum
98	1707.19	20.4	24.8616	Tu_11_DR_R_19_1401	20.2	20.7	97
99	1707.69	20.4	24.3483	Tu_11_DR_R_19_1401	20.1	20.6	97
100	139.04	12	22.0471	Pp_10_VG_R_18_3001	11.8	12.3	pseudospectrum
101	147.009	21.8	28.8106	BP_10_BP_R_13_0201	21.3	22.3	28
102	147.045	21.7	35.423	BP_10_BP_R_13_0201	21.2	22.2	28
103	152.012	25.2	33.7783	An_10_VG_Y_03_0101	24.9	25.4	59, 75
104	166.027	22	47.7197	BP_10_BP_R_13_0201	21.7	22.2	75
105	166.027	20.6	24.1421	Tu_11_DR_R_19_1401	20.4	20.9	few ions (<4)
106	166.027	21	33.2808	Tu_10_BP_R_24_1001	20.7	21.2	39
107	167.035	22	46.4826	BP_10_BP_R_13_0201	21.7	22.2	75
